# Supplementary material for: The evolution of similarity-biased social learning
Source: Evol Hum Sci. 2025 Jan 20;7:e4. doi: 10.1017/ehs.2024.46 (PMC11859121; doi:10.1017/ehs.2024.46)
Supplement: Smaldino and Velilla supplementary material 2 — Smaldino and Velilla supplementary material [file S2513843X2400046Xsup002.bib]

%BIBLIOGRAPHY FOR Similarity-biased social learning


@book{boyd1985culture,
  title={Culture and the evolutionary process},
  author={Boyd, Robert and Richerson, Peter J},
  year={1985},
  publisher={University of Chicago Press}
}

@article{vahdati2019agents,
  title={Agents.jl: Agent-based modeling framework in {J}ulia},
  author={Vahdati, Ali R},
  journal={Journal of Open Source Software},
  volume={4},
  number={42},
  pages={1611},
  year={2019}
}

@article{turner2023form,
  title={The form of uncertainty affects selection for social learning},
  author={Turner, Matthew A and Moya, Cristina and Smaldino, Paul E and Jones, James Holland},
  journal={Evolutionary Human Sciences},
  volume={5},
  pages={e20},
  year={2023},
  publisher={Cambridge University Press}
}

@incollection{mcelreath2013evolutionary,
  title={The evolutionary rationality of social learning},
  author={McElreath, Richard and Wallin, Annika and Fasolo, Barbara},
  booktitle={Simple heuristics in a social world},
  editor={Ralph Hertwig and Ulrich Hoffrage and {ABC Research Group}},
  pages={381--408},
  year={2013},
  publisher={Oxford University Press}
}

@article{aoki2014evolution,
  title={Evolution of learning strategies in temporally and spatially variable environments: A review of theory},
  author={Aoki, Kenichi and Feldman, Marcus W},
  journal={Theoretical Population Biology},
  volume={91},
  pages={3--19},
  year={2014},
  publisher={Elsevier}
}

@article{kendal2018social,
  title={Social learning strategies: Bridge-building between fields},
  author={Kendal, Rachel L and Boogert, Neeltje J and Rendell, Luke and Laland, Kevin N and Webster, Mike and Jones, Patricia L},
  journal={Trends in Cognitive Sciences},
  volume={22},
  number={7},
  pages={651--665},
  year={2018},
  publisher={Elsevier}
}

@article{baldini2013two,
  title={Two success-biased social learning strategies},
  author={Baldini, Ryan},
  journal={Theoretical Population Biology},
  volume={86},
  pages={43--49},
  year={2013},
  publisher={Elsevier}
}

@article{boyd1987evolution,
  title={The evolution of ethnic markers},
  author={Boyd, Robert and Richerson, Peter J},
  journal={Cultural Anthropology},
  volume={2},
  number={1},
  pages={65--79},
  year={1987},
  publisher={JSTOR}
}

@article{mcelreath2003shared,
  title={Shared norms and the evolution of ethnic markers},
  author={McElreath, Richard and Boyd, Robert and Richerson, PeterJ},
  journal={Current Anthropology},
  volume={44},
  number={1},
  pages={122--130},
  year={2003},
  publisher={The University of Chicago Press}
}

@article{saunders2022similarity,
  title={When is Similarity-biased Social Learning Adaptively Advantageous?},
  author={Saunders, Daniel},
  year={2023},
  journal={British Journal for the Philosophy of Science},
  publisher={The University of Chicago Press}
}

@article{wisdom2013social,
  title={Social learning strategies in networked groups},
  author={Wisdom, Thomas N and Song, Xianfeng and Goldstone, Robert L},
  journal={Cognitive Science},
  volume={37},
  number={8},
  pages={1383--1425},
  year={2013},
  publisher={Wiley Online Library}
}

@book{boyd2018different,
  title={A different kind of animal: how culture transformed our species},
  author={Boyd, Robert},
  year={2018},
  publisher={Princeton University Press}
}

@book{henrich2015secret,
  title={The secret of our success: How culture is driving human evolution, domesticating our species, and making us smarter},
  author={Henrich, Joseph},
  year={2015},
  publisher={Princeton University Press}
}

@article{boyd2011cultural,
  title={The cultural niche: Why social learning is essential for human adaptation},
  author={Boyd, Robert and Richerson, Peter J and Henrich, Joseph},
  journal={Proceedings of the National Academy of Sciences},
  volume={108},
  pages={10918--10925},
  year={2011},
  publisher={National Acad Sciences}
}

@book{burke2022identity,
  title={Identity Theory: Revised and Expanded},
  author={Burke, Peter J and Stets, Jan E},
  year={2022},
  publisher={Oxford University Press}
}

@article{smaldino2017adoption,
  title={Adoption as a social marker: The diffusion of products in a multigroup environment},
  author={Smaldino, P. E. and Janssen, M. A. and Hillis, Vicken and Bednar, Jenna},
  journal={Journal of Mathematical Sociology},
  volume={41},
  number={1},
  pages={26--45},
  year={2017}
}

@article{ehret2022group,
  title={Group identities can undermine social tipping after intervention},
  author={Ehret, S{\"o}nke and Constantino, Sara M and Weber, Elke U and Efferson, Charles and Vogt, Sonja},
  journal={Nature Human Behaviour},
  volume={6},
  number={12},
  pages={1669--1679},
  year={2022},
  publisher={Nature Publishing Group UK London}
}

@article{richerson2016cultural,
  title={Cultural group selection plays an essential role in explaining human cooperation: A sketch of the evidence},
  author={Richerson, Peter and Baldini, Ryan and Bell, Adrian V and Demps, Kathryn and Frost, Karl and Hillis, Vicken and Mathew, Sarah and Newton, Emily K and Naar, Nicole and Newson, Lesley and others},
  journal={Behavioral and Brain Sciences},
  volume={39},
  pages={e30},
  year={2016},
  publisher={Cambridge University Press}
}

@book{durham1991coevolution,
  title={Coevolution: Genes, culture, and human diversity},
  author={Durham, William H},
  year={1991},
  publisher={Stanford University Press}
}

@article{dellaposta2015liberals,
  title={Why do liberals drink lattes?},
  author={DellaPosta, Daniel and Shi, Yongren and Macy, Michael},
  journal={American Journal of Sociology},
  volume={120},
  number={5},
  pages={1473--1511},
  year={2015},
  publisher={University of Chicago Press}
}

@article{perreault2012bayesian,
  title={A Bayesian approach to the evolution of social learning},
  author={Perreault, Charles and Moya, Cristina and Boyd, Robert},
  journal={Evolution and Human Behavior},
  volume={33},
  number={5},
  pages={449--459},
  year={2012},
  publisher={Elsevier}
}

@article{whiten2019conformity,
  title={Conformity and over-imitation: An integrative review of variant forms of hyper-reliance on social learning},
  author={Whiten, Andrew},
  journal={Advances in the Study of Behavior},
  volume={51},
  pages={31--75},
  year={2019},
  publisher={Elsevier}
}


@incollection{cruz2024cognition,
  title={Cognition underlying cultural learning and challenges presented by intergroup transmission},
  author={{Cruz y Celis Peniche}, P. and Moya, Cristina},
  booktitle={{APA} Handbook of Evolutionary Psychology},
  editor={David M. Buss},
  year={2024},
  publisher={American Psychological Association}
}

@article{smaldino2019social,
  title={Social identity and cooperation in cultural evolution},
  author={Smaldino, Paul E},
  journal={Behavioural Processes},
  volume={161},
  pages={108--116},
  year={2019},
  publisher={Elsevier}
}

@book{moffett2019human,
  title={The human swarm: How our societies arise, thrive, and fall},
  author={Moffett, Mark W},
  year={2019},
  publisher={Hachette}
}

@book{donath2020social,
  title={The Social Machine},
  author={Donath, Judith},
  year={2020},
  publisher={MIT Press}
}

@article{kim2023individual,
  title={Individual misinformation tagging reinforces echo chambers; Collective tagging does not},
  author={Kim, Junsol and Wang, Zhao and Shi, Haohan and Ling, Hsin-Keng and Evans, James},
  journal={arXiv preprint arXiv:2311.11282},
  year={2023}
}

@misc{yougov2020socialism,
  title={What do {Americans} think socialism looks like?},
  author={Matthew Smith},
  year={2020},
  howpublished={\url{https://today.yougov.com/politics/articles/32310-what-do-americans-think-socialism-looks}}
}

@article{powell2023hashtags,
  title={Hashtags as signals of political identity: \#BlackLivesMatter and \#AllLivesMatter},
  author={Powell, Maia and Kim, Arnold D and Smaldino, Paul E},
  journal={PLOS ONE},
  volume={18},
  number={6},
  pages={e0286524},
  year={2023},
  publisher={Public Library of Science San Francisco, CA USA}
}


@book{taibbi2019hate,
  title={Hate Inc.: Why Today’s Media Makes Us Despise One Another},
  author={Taibbi, Matt},
  year={2019},
  publisher={OR Books}
}

@article{smaldino2012origins,
  title={The origins of options},
  author={Smaldino, Paul E and Richerson, Peter J},
  journal={Frontiers in Neuroscience},
  volume={6},
  pages={50},
  year={2012},
  publisher={Frontiers Research Foundation}
}

@inproceedings{barsalou2021categories,
  title={Categories at the interface of cognition and action},
  author={Barsalou, Lawrence W},
  booktitle={Building categories in interaction: Linguistic resources at work},
editor={Fiorentini, I. and Mauri, C. and Goria, E.},
  pages={35--72},
  year={2021},
  publisher={John Benjamins Publishing}
}

@article{markman2003category,
  title={Category use and category learning.},
  author={Markman, Arthur B and Ross, Brian H},
  journal={Psychological Bulletin},
  volume={129},
  number={4},
  pages={592--613},
  year={2003},
  publisher={American Psychological Association}
}

@article{kinzler2021language,
  title={Language as a social cue},
  author={Kinzler, Katherine D},
  journal={Annual Review of Psychology},
  volume={72},
  pages={241--264},
  year={2021},
  publisher={Annual Reviews}
}

@article{kinzler2009accent,
  title={Accent trumps race in guiding children's social preferences},
  author={Kinzler, Katherine D and Shutts, Kristin and DeJesus, Jasmine and Spelke, Elizabeth S},
  journal={Social Cognition},
  volume={27},
  number={4},
  pages={623--634},
  year={2009},
  publisher={Guilford Press}
}

@incollection{chudek2013culture,
  title={Culture-gene coevolutionary theory and children's selective social learning},
  author={Maciej Chudek and Patricia {Brosseau-Liard} and Susan Birch and Joseph Henrich},
  booktitle={Navigating the social world: What infants, children, and other species can teach us},
editor={Mahzarin R. Banaji and Susan A. Gelman},
  pages={181--185},
  year={2013},
publisher={Oxford University Press}
}

@article{shutts2010social,
  title={Social categories guide young children’s preferences for novel objects},
  author={Shutts, Kristin and Banaji, Mahzarin R and Spelke, Elizabeth S},
  journal={Developmental Science},
  volume={13},
  number={4},
  pages={599--610},
  year={2010},
  publisher={Wiley Online Library}
}

@article{wolf1973effects,
  title={Effects of live modeled sex-inappropriate play behavior in a naturalistic setting.},
  author={Wolf, Thomas M},
  journal={Developmental psychology},
  volume={9},
  number={1},
  pages={120},
  year={1973},
  publisher={American Psychological Association}
}

@article{rosekrans1967imitation,
  title={Imitation in children as a function of perceived similarity to a social model and vicarious reinforcement.},
  author={Rosekrans, Mary A},
  journal={Journal of Personality and Social Psychology},
  volume={7},
  pages={307--315},
  year={1967},
  publisher={American Psychological Association}
}

@article{perry2019gender,
  title={Gender identity in childhood: A review of the literature},
  author={Perry, David G and Pauletti, Rachel E and Cooper, Patrick J},
  journal={International Journal of Behavioral Development},
  volume={43},
  number={4},
  pages={289--304},
  year={2019},
  publisher={Sage Publications Sage UK: London, England}
}

@article{mesoudi2016people,
  title={How do people become {WEIRD}? Migration reveals the cultural transmission mechanisms underlying variation in psychological processes},
  author={Mesoudi, Alex and Magid, Kesson and Hussain, Delwar},
  journal={PLOS ONE},
  volume={11},
  number={1},
  pages={e0147162},
  year={2016},
  publisher={Public Library of Science San Francisco, CA USA}
}

@incollection{reyes2016multistage,
  title={A multistage learning model for cultural transmission: evidence from three indigenous societies},
  author={Reyes-Garc{\'\i}a, Victoria and Gallois, Sandrine and Demps, Kathryn},
  booktitle={Social learning and innovation in contemporary hunter-gatherers: Evolutionary and ethnographic perspectives},
  editor={Hideaki Terashima and Barry S. Hewlett},
  pages={47--60},
  year={2016},
  publisher={Springer}
}

@article{kline2013teaching,
  title={Teaching and the life history of cultural transmission in {Fijian} villages},
  author={Kline, Michelle A and Boyd, Robert and Henrich, Joseph},
  journal={Human Nature},
  volume={24},
  pages={351--374},
  year={2013},
  publisher={Springer}
}


@article{berger2008drives,
  title={Who drives divergence? Identity signaling, outgroup dissimilarity, and the abandonment of cultural tastes.},
  author={Berger, Jonah and Heath, Chip},
  journal={Journal of Personality and Social Psychology},
  volume={95},
  number={3},
  pages={593--607},
  year={2008},
  publisher={American Psychological Association}
}

@article{smaldino2021coupled,
  title={Coupled dynamics of behaviour and disease contagion among antagonistic groups},
  author={Smaldino, Paul E and Jones, James Holland},
  journal={Evolutionary Human Sciences},
  volume={3},
  pages={e28},
  year={2021},
  publisher={Cambridge University Press}
}

@article{roccas2002social,
  title={Social identity complexity},
  author={Roccas, Sonia and Brewer, Marilynn B},
  journal={Personality and Social Psychology Review},
  volume={6},
  number={2},
  pages={88--106},
  year={2002},
  publisher={Sage Publications Sage CA: Los Angeles, CA}
}

@article{wood2013whom,
  title={Whom do children copy? Model-based biases in social learning},
  author={Wood, Lara A and Kendal, Rachel L and Flynn, Emma G},
  journal={Developmental Review},
  volume={33},
  number={4},
  pages={341--356},
  year={2013},
  publisher={Elsevier}
}

@inproceedings{witt2023social,
  title={Social learning with a grain of salt},
  author={Witt, Alexandra and Toyokawa, Wataru and Lala, Kevin N and Gaissmaier, Wolfgang and Wu, Charley M},
  booktitle={Proceedings of the Annual Meeting of the Cognitive Science Society},
  volume={45},
  year={2023}
}

@article{schuck2008influence,
  title={The influence of race/ethnicity, social class, and neighborhood context on residents' attitudes toward the police},
  author={Schuck, Amie M and Rosenbaum, Dennis P and Hawkins, Darnell F},
  journal={Police Quarterly},
  volume={11},
  number={4},
  pages={496--519},
  year={2008},
  publisher={Sage Publications Sage CA: Los Angeles, CA}
}

@article{de2024poverty,
  title={Poverty is associated with both risk avoidance and risk taking: an empirical test of the desperation threshold model},
  author={de Courson, Beno{\^\i}t and Frankenhuis, Willem and Nettle, Daniel},
  year={2024},
  journal={SocArXiv preprint},
  institution={Center for Open Science}
}

@incollection{bourdieu1986forms,
  title={The forms of capital},
  author={Bourdieu, P},
  booktitle={Handbook of Theory and Research for the Sociology of Education},
  editor={J. Richardson},
  pages={241--258},
  year={1986},
  publisher={Greenwood}
}

@article{bowles2004persistent,
  title={Persistent parochialism: trust and exclusion in ethnic networks},
  author={Bowles, Samuel and Gintis, Herbert},
  journal={Journal of Economic Behavior \& Organization},
  volume={55},
  number={1},
  pages={1--23},
  year={2004},
  publisher={Elsevier}
}

@InCollection{barth1969,
  Title                    = {Introduction},
  Author                   = {F. Barth},
  Booktitle                = {Ethnic Groups and Boundaries},
  Publisher                = {Little, Brown},
  Year                     = {1969},
  Address                  = {New York},
  Editor                   = {F. Barth},
  Pages                    = {9--38}
}

@Article{efferson2008coevolution,
  Title                    = {The coevolution of cultural groups and ingroup favoritism},
  Author                   = {Efferson, Charles and Lalive, Rafael and Fehr, Ernst},
  Journal                  = {Science},
  Year                     = {2008},
  Number                   = {5897},
  Pages                    = {1844--1849},
  Volume                   = {321},
  Publisher                = {American Association for the Advancement of Science}
}

@article{bunce2021cultural,
  title={Cultural diversity in unequal societies sustained through cross-cultural competence and identity valuation},
  author={Bunce, John A},
  journal={Humanities and Social Sciences Communications},
  volume={8},
  pages={238},
  year={2021},
  publisher={Palgrave}
}

@book{mason2018uncivil,
  title={Uncivil agreement: How politics became our identity},
  author={Mason, Lilliana},
  year={2018},
  publisher={University of Chicago Press}
}

@article{moya2023does,
  title={What does it mean for humans to be groupish?},
  author={Moya, Cristina},
  journal={Philosophy Compass},
  volume={18},
  number={2},
  pages={e12893},
  year={2023},
  publisher={Wiley Online Library}
}

@article{golder2004social,
  title={Social roles in electronic communities},
  author={Golder, Scott A and Donath, Judith},
  journal={Internet Research},
  volume={5},
  number={1},
  pages={19--22},
  year={2004}
}

@article{smaldino2022covert,
  title={Covert signaling is an adaptive communication strategy in diverse populations.},
  author={Smaldino, Paul E and Turner, Matthew A},
  journal={Psychological Review},
  volume={129},
  number={4},
  pages={812--829},
  year={2022},
  publisher={American Psychological Association}
}

@article{akerlof2000economics,
  title={Economics and identity},
  author={Akerlof, George A and Kranton, Rachel E},
  journal={The Quarterly Journal of Economics},
  volume={115},
  number={3},
  pages={715--753},
  year={2000},
  publisher={MIT Press}
}

@article{wolpert2011strategic,
  title={Strategic choice of preferences: The persona model},
  author={Wolpert, David and Jamison, Julian and Newth, David and Harre, Michael},
  journal={The {BE} Journal of Theoretical Economics},
  volume={11},
  number={1},
  pages={18},
  year={2011},
  publisher={De Gruyter}
}

@article{durham1992applications,
  title={Applications of evolutionary culture theory},
  author={Durham, William H},
  journal={Annual Review of Anthropology},
  volume={21},
  number={1},
  pages={331--353},
  year={1992},
  publisher={Annual Reviews 4139 El Camino Way, PO Box 10139, Palo Alto, CA 94303-0139, USA}
}

@article{henrich2004cultural,
  title={Cultural group selection, coevolutionary processes and large-scale cooperation},
  author={Henrich, Joseph},
  journal={Journal of Economic Behavior \& Organization},
  volume={53},
  number={1},
  pages={3--35},
  year={2004},
  publisher={Elsevier}
}

@article{richerson2016cultural,
  title={Cultural group selection plays an essential role in explaining human cooperation: A sketch of the evidence},
  author={Richerson, Peter and Baldini, Ryan and Bell, Adrian V and Demps, Kathryn and Frost, Karl and Hillis, Vicken and Mathew, Sarah and Newton, Emily K and Naar, Nicole and Newson, Lesley and others},
  journal={Behavioral and Brain Sciences},
  volume={39},
  pages={e30},
  year={2016},
  publisher={Cambridge University Press}
}

@article{crawford1982strategic,
  title={Strategic information transmission},
  author={Crawford, Vincent P and Sobel, Joel},
  journal={Econometrica},
  volume={50},
  pages={1431--1451},
  year={1982},
  publisher={JSTOR}
}

@article{kline2015learn,
  title={How to learn about teaching: An evolutionary framework for the study of teaching behavior in humans and other animals},
  author={Kline, Michelle Ann},
  journal={Behavioral and Brain Sciences},
  volume={38},
  pages={e31},
  year={2015},
  publisher={Cambridge University Press}
}

@article{dee2005teacher,
  title={A teacher like me: Does race, ethnicity, or gender matter?},
  author={Dee, Thomas S},
  journal={American Economic Review},
  volume={95},
  number={2},
  pages={158--165},
  year={2005},
  publisher={American Economic Association}
}

@article{gershenson2022long,
  title={The long-run impacts of same-race teachers},
  author={Gershenson, Seth and Hart, Cassandra MD and Hyman, Joshua and Lindsay, Constance A and Papageorge, Nicholas W},
  journal={American Economic Journal: Economic Policy},
  volume={14},
  number={4},
  pages={300--342},
  year={2022},
  publisher={American Economic Association 2014 Broadway, Suite 305, Nashville, TN 37203-2425}
}

@incollection{owings1997role,
  title={The role of information in communication: An assessment/management approach},
  author={Owings, Donald H and Morton, Eugene S},
editor={Donald H. Owings and Michael D. Beecher and Nicholas S. Thompson},
  booktitle={Communication},
  pages={359--390},
  year={1997},
  publisher={Springer}
}

@article{boyd2002group,
  title={Group beneficial norms can spread rapidly in a structured population},
  author={Boyd, Robert and Richerson, Peter J},
  journal={Journal of Theoretical Biology},
  volume={215},
  number={3},
  pages={287--296},
  year={2002},
  publisher={Elsevier}
}

@article{smaldino2022interdisciplinarity,
  title={Interdisciplinarity can aid the spread of better methods between scientific communities},
  author={Smaldino, Paul E and O’Connor, Cailin},
  journal={Collective Intelligence},
  volume={1},
  number={2},
  pages={26339137221131816},
  year={2022},
  publisher={SAGE Publications Sage UK: London, England}
}

@article{pisor2023parochial,
  title={Parochial altruism: What it is and why it varies},
  author={Pisor, Anne C and Ross, Cody T},
  journal={Evolution and Human Behavior},
  volume={45},
  pages={2--12},
  year={2024},
  publisher={Elsevier}
}

@article{henrich1998evolution,
  title={The evolution of conformist transmission and the emergence of between-group differences},
  author={Henrich, Joe and Boyd, Robert},
  journal={Evolution and Human Behavior},
  volume={19},
  number={4},
  pages={215--241},
  year={1998},
  publisher={Elsevier}
}

@article{richardson2021reparations,
  title={Reparations for Black American descendants of persons enslaved in the US and their potential impact on SARS-CoV-2 transmission},
  author={Richardson, Eugene T and Malik, Momin M and Darity Jr, William A and Mullen, A Kirsten and Morse, Michelle E and Malik, Maya and Maybank, Aletha and Bassett, Mary T and Farmer, Paul E and Worden, Lee and others},
  journal={Social Science \& Medicine},
  volume={276},
  pages={113741},
  year={2021},
  publisher={Elsevier}
}

@article{sigelman1996making,
  title={Making contact? Black-white social interaction in an urban setting},
  author={Sigelman, Lee and Bledsoe, Timothy and Welch, Susan and Combs, Michael W},
  journal={American Journal of Sociology},
  volume={101},
  number={5},
  pages={1306--1332},
  year={1996},
  publisher={University of Chicago Press}
}

@book{simmons2022fairness,
  title={The fairness doctrine and the media},
  author={Simmons, Steven J},
  year={2022},
  publisher={University of California Press}
}

@article{iyengar2019origins,
  title={The origins and consequences of affective polarization in the United States},
  author={Iyengar, Shanto and Lelkes, Yphtach and Levendusky, Matthew and Malhotra, Neil and Westwood, Sean J},
  journal={Annual Review of Political Science},
  volume={22},
  pages={129--146},
  year={2019},
  publisher={Annual Reviews}
}

@article{jones2022partisanship,
  title={Partisanship and the politics of COVID vaccine hesitancy},
  author={Jones, David R and McDermott, Monika L},
  journal={Polity},
  volume={54},
  number={3},
  pages={408--434},
  year={2022},
  publisher={The University of Chicago Press Chicago, IL}
}

@book{mounk2023identity,
  title={The identity trap: A story of ideas and power in our time},
  author={Mounk, Yascha},
  year={2023},
  publisher={Penguin Press}
}

@article{swann2012group,
  title={When group membership gets personal: a theory of identity fusion.},
  author={Swann, William B and Jetten, Jolanda and G{\'o}mez, {\'A}ngel and Whitehouse, Harvey and Bastian, Brock},
  journal={Psychological Review},
  volume={119},
  number={3},
  pages={441--456},
  year={2012},
  publisher={American Psychological Association}
}

@book{gigerenzer2002bounded,
  title={Bounded rationality: The adaptive toolbox},
  author={Gigerenzer, Gerd and Selten, Reinhard},
  year={2002},
  publisher={MIT press}
}

@article{bednar2007can,
  title={Can game(s) theory explain culture? The emergence of cultural behavior within multiple games},
  author={Bednar, Jenna and Page, Scott},
  journal={Rationality and Society},
  volume={19},
  number={1},
  pages={65--97},
  year={2007},
  publisher={Sage Publications Sage CA: Thousand Oaks, CA}
}

@article{muthukrishna2016and,
  title={The when and who of social learning and conformist transmission},
  author={Muthukrishna, Michael and Morgan, Thomas JH and Henrich, Joseph},
  journal={Evolution and Human Behavior},
  volume={37},
  number={1},
  pages={10--20},
  year={2016},
  publisher={Elsevier}
}

@article{nakahashi2007evolution,
  title={The evolution of conformist transmission in social learning when the environment changes periodically},
  author={Nakahashi, Wataru},
  journal={Theoretical Population Biology},
  volume={72},
  number={1},
  pages={52--66},
  year={2007},
  publisher={Elsevier}
}

@article{mcelreath2008beyond,
  title={Beyond existence and aiming outside the laboratory: Estimating frequency-dependent and pay-off-biased social learning strategies},
  author={McElreath, Richard and Bell, Adrian V and Efferson, Charles and Lubell, Mark and Richerson, Peter J and Waring, Timothy},
  journal={Philosophical Transactions of the Royal Society B},
  volume={363},
  number={1509},
  pages={3515--3528},
  year={2008},
  publisher={The Royal Society London}
}

@book{west2003developmental,
  title={Developmental plasticity and evolution},
  author={West-Eberhard, Mary Jane},
  year={2003},
  publisher={Oxford University Press}
}

@inproceedings{montrey2022ingroup,
  title={Ingroup-biased copying promotes cultural diversity and complexity},
  author={Montrey, Marcel and Shultz, Thomas},
  booktitle={Proceedings of the Annual Meeting of the Cognitive Science Society},
  volume={44},
  year={2022}
}

@article{cikara2014neuroscience,
  title={The neuroscience of intergroup relations: An integrative review},
  author={Cikara, Mina and Van Bavel, Jay J},
  journal={Perspectives on Psychological Science},
  volume={9},
  number={3},
  pages={245--274},
  year={2014},
  publisher={Sage Publications Sage CA: Los Angeles, CA}
}

@article{alyukov2023harnessing,
  title={Harnessing distrust: News, credibility heuristics, and war in an authoritarian regime},
  author={Alyukov, Maxim},
  journal={Political Communication},
  volume={40},
  number={5},
  pages={527--554},
  year={2023},
  publisher={Taylor \& Francis}
}

@book{klein2020we,
  title={Why we're polarized},
  author={Klein, Ezra},
  year={2020},
  publisher={Simon and Schuster}
}
